# Supplementary material for: Metabolic Composition and Quality Traits of Polygonatum cyrtonema Hua from Different Germplasms and Age Sections Based on Widely Targeted Metabolomics Analysis
Source: Int J Mol Sci. 2023 Mar 23;24(7):6077. doi: 10.3390/ijms24076077 (PMC10094609; doi:10.3390/ijms24076077)
Supplement: Supplementary file 1 [file ijms-24-06077-s001.zip]

Archive with 1 entries (1 files):
- ijms-2238195-supplementary.pdf
